# Supplementary material for: Effect of lower limb alignment on outcome after lateral unicompartmental knee arthroplasty: a retrospective study
Source: BMC Musculoskelet Disord. 2024 Jan 20;25:82. doi: 10.1186/s12891-024-07208-4 (PMC10799503; doi:10.1186/s12891-024-07208-4)
Supplement: Supplementary file 1 — Supplementary Material 1 [file 12891_2024_7208_MOESM1_ESM.xlsx]

## Sheet: Sheet1
PATIENTS	SUGERY	AGE	GENDER	LEFT/RIGHT	BMI	FOLLOW-UP(MONTHS)	Pre. Angle	Post. Angle	Change of Angle	k-l	pre.mLDFA	pre.MPTA	pre.JCLA	post.mLDFA	post.MPTA	post.JCLA	Pre.WOMAC	Post.WOMAC	Pre.AKS	Post.AKS
1	2021.10.18	51	female	left	23.88	22	1.03	-5.45	6.48	3	89.14	87.84	0.44	91.12	87.21	-1.01	39.5833	86.4583	37	88
2	2021.7.2	62	female	right	25.15	25	1.15	-5.19	6.34	3	88.32	87.19	0.72	90.73	88.81	-0.57	38.5417	86.4583	37	88
3	2021.5.20	61	female	left	27.34	27	1.52	-5.1	6.62	3	90.45	86.24	2.58	92.25	87.55	-1.76	32.2917	83.3333	34	85
4	2022.5.25	58	female	right	26.03	14	2.56	-4.92	7.48	4	85.17	87.25	1.62	89.31	87.99	-0.75	42.7083	87.5	45	84
5	2022.6.29	55	female	right	27.47	13	2.76	-4.85	7.61	3	84.85	83.49	1.21	87.69	86.79	-2.71	60.4167	84.375	64	81
6	2021.4.9	56	female	right	26.17	28	2.84	-4.62	7.46	3	89.36	89.15	0.92	91.51	89.02	-0.35	39.5833	86.4583	44	89
7	2021.5.14	62	male	left	22.4	28	3.21	-4.5	7.71	3	89.49	90.15	3.56	92.62	87.9	-0.92	39.5833	88.5417	45	84
8	2021.4.12	56	male	right	22.77	28	3.77	-3.99	7.76	2	87.05	86.2	0.11	89.49	89.19	0	43.75	86.4583	37	88
9	2021.11.17	51	female	right	21.48	21	3.86	-3.41	7.27	2	84.23	91.26	-2.88	87.74	88.45	-0.53	64.5833	87.5	64	90
10	2021.5.20	61	female	right	27.34	27	4.03	-3.02	7.05	3	87.23	88.01	2.57	90.87	88.91	0	38.5417	85.4167	36	85
11	2022.8.8	57	female	right	29.14	13	4.63	-2.74	7.37	2	84.59	87.91	1.04	87.09	88.99	-1.68	48.9583	88.5417	58	93
12	2022.2.10	53	female	right	23.31	18	4.95	-2.53	7.48	4	88.6	93.95	0.85	91.85	91.04	-1.64	35.4167	91.6667	44	89
13	2022.1.20	58	female	right	29.3	19	4.98	-1.97	6.95	3	81.54	82.78	1.56	86.45	87.64	0.11	37.5	87.5	35	92
14	2021.12.2	80	female	right	28.89	20	5.25	-1.57	6.82	3	85.24	87.52	2.26	88.69	88.22	0.19	38.5417	90.625	36	92
15	2021.6.24	48	male	right	24.38	26	5.58	-1.54	7.12	3	90.2	89.26	2.71	91.54	88.01	-0.81	36.4583	89.5833	35	90
16	2021.4.19	63	female	left	27.1	28	5.8	-0.9	6.7	2	81.61	88.46	2.44	89.49	88.47	0.99	42.7083	90.625	33	93
17	2019.4.9	72	female	right	22.4	52	5.83	-0.4	6.23	3	84.63	87.45	1.88	89	88.31	0.66	58.3333	89.5833	67	93
18	2022.1.6	68	female	left	24.61	19	5.9	0.77	5.13	3	85.73	90.78	1.08	87.27	88.01	1.21	44.7917	90.625	60	93
19	2019.11.2	53	female	right	24.02	45	5.93	0.91	5.02	2	82.9	87.15	0.25	85.59	88.86	-2.42	32.2917	93.75	41	93
20	2022.3.21	69	female	left	33.59	17	6.32	1.5	4.82	3	86.06	90.1	4.92	89.86	88.05	2.07	31.25	86.4583	43	89
21	2020.11.14	53	female	right	23.31	23	6.49	1.68	4.81	3	88.76	89.91	3.12	90.28	89.12	1.86	50	90.625	43	90
22	2020.11.26	56	male	right	22.77	33	6.56	2	4.56	2	84.31	88.88	1.96	88.9	87.97	1.33	51.0417	90.625	50	94
23	2022.7.3	63	male	left	21.51	26	6.62	2.02	4.6	3	81.37	92.85	1.21	90.34	91.37	0.22	50	92.7083	41	89
24	2021.9.27	59	male	left	32	23	6.69	2.21	4.48	2	83.75	88.8	2.91	86.33	88.38	2.02	35.4167	90.625	38	90
25	2019.6.13	61	male	right	24.02	50	7.1	2.24	4.86	2	85.32	91.51	1.39	90.07	93.36	-2.36	39.5833	92.7083	48	89
26	2021.8.17	75	male	right	25.35	24	7.32	2.36	4.96	4	83.68	89.57	1.99	88.38	89.18	1.28	50	90.625	45	89
27	2021.5.6	66	male	right	23.23	27	7.32	2.5	4.82	4	85.92	86.32	2.32	88.92	87.56	1.84	56.25	91.6667	61	90
28	2021.3.27	68	female	right	32.04	29	7.43	3.05	4.38	3	86.02	87.61	1.77	89.71	88.02	0.63	32.2917	92.7083	41	90
29	2022.4.10	55	male	right	33.59	15	7.44	3.23	4.21	2	85.39	89.3	2.83	89.33	88.92	1.77	50	93.75	43	89
30	2020.6.6	69	female	left	24.38	38	7.44	3.35	4.09	3	82.27	88.79	2.39	86.16	89.44	1.23	51.0417	90.625	45	92
31	2021.11.1	59	male	left	26.99	22	7.47	3.41	4.06	4	83.22	87.57	1.68	88.56	87.37	0.42	47.9167	92.7083	48	91
32	2021.4.19	63	female	right	27.1	23	7.64	3.57	4.07	3	83.27	89.71	2.79	87.79	88.19	0.73	36.4583	93.75	33	92
33	2021.8.30	67	male	left	31.14	23	7.66	3.62	4.04	4	82.97	85.57	1.62	89.56	87.13	1.17	35.4167	92.7083	38	94
34	2021.12.06	52	female	left	28.89	20	8.04	3.95	4.09	2	84.01	86.19	3.22	89.17	88.19	2.21	56.25	92.7083	61	91
35	2018.8.7	55	male	right	28.08	60	8.81	3.97	4.84	3	83.15	86.32	2.39	88.42	87.53	1.03	38.5417	93.75	41	94
36	2021.5.17	72	male	left	23.53	27	8.95	4.25	4.7	3	76.42	90.65	4.58	88.43	88.41	0.32	34.375	90.625	41	89
37	2021.8.31	51	male	left	25.35	23	8.98	4.27	4.71	3	80.49	89.98	3.19	86.78	88.24	1.83	32.2917	91.6667	33	92
38	2021.11.15	72	female	right	27.34	21	9.09	4.33	4.76	3	82.29	88.79	2.77	87.29	89.74	1.64	51.0417	92.7083	41	93
39	2021.05.20	56	female	left	26.14	27	9.37	4.46	4.91	3	78.33	93.27	2.52	87.44	89.17	0.47	25	92.7083	31	96
40	2020.12.27	70	male	right	27.68	33	9.42	4.56	4.86	3	84.78	88.38	1.53	85.24	88.28	1.35	42.7083	91.6667	47	90
41	2020.12.22	75	female	left	23.23	32	9.64	4.57	5.07	2	83.47	87.02	2.73	88.38	88.91	2.01	60.4167	92.7083	64	89
42	2021.9.12	54	female	left	28.3	23	9.77	4.86	4.91	3	82.29	88.81	1.91	88.95	89.19	0.72	32.2917	93.75	34	93
43	2020.9.12	56	female	right	25.97	35	10.65	4.89	5.76	3	82.17	87.72	2.48	89.29	89.03	0.42	47.9167	93.75	45	94
44	2021.4.8	63	female	right	44	28	10.88	5.02	5.86	4	81.59	88.15	1.57	87.51	89.5	1.44	44.7917	92.7083	48	90
45	2020.8.23	59	female	right	18.69	36	11.24	5.67	5.57	2	83.13	88.17	3.09	88.31	89.64	1.29	39.5833	91.6667	45	92
46	2021.2.22	71	female	left	27.34	30	13.6	5.71	7.89	2	82.28	89.93	2.81	88.98	88.09	2.13	44.7917	92.7083	61	93
47	2021.11.25	69	female	left	26.95	21	13.64	6.22	7.42	2	81.72	88.39	1.72	87.11	87.88	0.19	32.2917	91.6667	43	93
48	2021.8.12	69	female	right	28.9	23	15.13	6.75	8.38	3	81.82	89.12	1.09	88.07	88.1	1.02	34.375	92.7083	41	91
49	2022.6.16	64	female	right	22.86	14	15.8	7.22	8.58	2	81.23	89.97	2.24	88.49	88.2	0.25	39.5833	91.6667	45	90
50	2022.1.13	48	female	right	29.3	19	16.19	9.85	6.34	3	81.51	92.58	3.26	87.14	95.81	0.93	38.5417	92.7083	43	88
51	2018.8.15	48	female	right	29.1	60	16.61	10.15	6.46	3	80.15	91.35	4.54	82.06	87.45	2.26	40.625	91.6667	37	92
